# Supplementary material for: Effects of Simvastatin on Lipid Metabolism in Wild-Type Mice and Mice with Muscle PGC-1α Overexpression
Source: Int J Mol Sci. 2021 May 7;22(9):4950. doi: 10.3390/ijms22094950 (PMC8125015; doi:10.3390/ijms22094950)
Supplement: Supplementary file 1 [file ijms-22-04950-s001.zip]

Archive with 1 entries (1 files):
- ijms-1163101-supplementary.pdf
